# Supplementary material for: Objective and Subjective Assessment of Music Perception and Musical Experiences in Young Cochlear Implant Users
Source: Audiol Res. 2024 Jan 18;14(1):86–95. doi: 10.3390/audiolres14010008 (PMC10801469; doi:10.3390/audiolres14010008)
Supplement: Supplementary file 1 [file audiolres-14-00008-s001.zip]

Archive with 1 entries (1 files):
- audiolres-2756354-supplementary.pdf
